# Supplementary material for: Validity, reliability and minimum detectable change of COSMED K5 portable gas exchange system in breath-by-breath mode
Source: PLoS One. 2018 Dec 31;13(12):e0209925. doi: 10.1371/journal.pone.0209925 (PMC6312326; doi:10.1371/journal.pone.0209925)
Supplement: S1 File — VCO2_sim = simulated carbon dioxide production; VCO2_K5_18_2 = carbon dioxide production measured by K5 unit 2015060018 as first measurement; VO2_sim = simulated oxygen uptake; VO2_K5_18_2 = uptake measured by K5 unit 2015060018 as first measurement; VE_sim = simulated pulmonary ventilation; VE_K5_18_2 = pulmonary ventilation measured by K5 unit 2015060018 as first measurement; VE_K5_18_1 = pulmonary ventilation measured by K5 unit 2015060018 as second measurement; VO2_K5_18_1 = oxygen uptake measured by K5 unit 2015060018 as second measurement; VCO2_K5_18_1 = carbon dioxide production measured by K5 unit 2015060018 as second measurement; VE_K5_02_1 = pulmonary ventilation measured by K5 unit 2015060002 as first measurement; VE_K5_02_2 = pulmonary ventilation measured by K5 unit 2015060002 as second measurement; VO2_K5_02_1 = oxygen uptake measured by K5 unit 2015060002 as first measurement; VO2_K5_02_2 = oxygen uptake measured by K5 unit 2015060002 as second measurement; VCO2_K5_02_1 = carbon dioxide production by K5 unit 2015060002 as first measurement; VO2_K5_02_2 = carbon dioxide production measured by K5 unit 2015060002 as second measurement. (XLSX) [file pone.0209925.s001.xlsx]

## Sheet: data
VCO2_sim	VCO2_K5_18_2	VO2_sim	VO2_K5_18_2	VE_sim	VE_K5_18_2	VE_K5_18_1	VO2_K5_18_1	VCO2_K5_18_1	VE_K5_02_1	VE_K5_02_2	VO2_K5_02_1	VO2_K5_02_2	VCO2_K5_02_1	VCO2_K5_02_2
951.755	931.41	940.931	931.41	24.682	24.76	23.91	922.55	936.81	24.2	24.1	921.73	931	940	950
1267.81	1247.48	1251.86	1247.48	41.695	41.52	41.58	1272.65	1310.05	40.8	40.7	1269.46	1280	1296	1289
1692.01	1687.87	1669.95	1687.87	49.085	48.9	48.38	1657.64	1734.66	48.8	48.9	1648.9	1691	1707	1727
1903.51	1830.81	1878.46	1830.81	65.318	65.75	65.59	1838.19	1853.51	66.1	65.4	1919.91	1865	1961	1895
1478.42	1457.64	1458.93	1457.64	44.191	43.28	43.29	1464.62	1474.68	43.8	43.3	1483.64	1440	1475	1467
2009.26	2027.82	1980.42	2027.82	76.821	76.62	76.77	2034.66	2013.86	76.1	76.7	1981.41	2010	1970	1978
2325.42	2374.21	2293.41	2374.21	87.76	87.41	87.29	2360.71	2325.31	89.4	89.5	2316.12	2327	2280	2306
2959.62	3022.52	2922.41	3022.52	120.399	120.72	120.46	2904.47	2948.49	123.2	120.7	3062.98	2985	3042	2985
2535.62	2449.69	2503.73	2449.69	97.182	94.47	96.66	2521.68	2517.15	96.4	95.1	2504.5	2485	2517	2530
2728.71	2726.34	2715.55	2726.34	111.133	111.13	110.84	2726.43	2690.03	110.5	110.8	2691.09	2691	2710	2716
3778.21	3664.22	3759.99	3664.22	152.281	149.98	149.91	3654.45	3688.83	150.1	150.7	3640.1	3683	3734	3699
3253.46	3235.08	3237.77	3235.08	135.995	136.84	137.41	3229.15	3227.4	137.9	133.6	3162.32	3317	3173	3322
3673.26	3644.16	3657.76	3644.16	149.184	149.41	149.04	3596.82	3589.35	150	150.1	3594.37	3589	3597	3592
3988.11	3887.88	3968.88	3887.88	165.527	163.65	162.94	3870.51	3881.22	164	166.7	3816.7	3819	3795	3818
